# Supplementary material for: Sustainable and High-Performance Food-Packaging Films from Poly(butylene 2,5-furanoate) and Poly(pentamethylene 2,5-furanoate) Blends
Source: Polymers (Basel). 2026 May 31;18(11):1372. doi: 10.3390/polym18111372 (PMC13258956; doi:10.3390/polym18111372)
Supplement: Supplementary file 1 [file polymers-18-01372-s001.zip]

Archive with 1 entries (1 files):
- polymers-4322318-supplementary.pdf
